# Supplementary material for: Crimean-Congo hemorrhagic fever virus NSm protein inhibits the type I interferon signaling by binding to STAT2
Source: PLoS Negl Trop Dis. 2025 Nov 4;19(11):e0013695. doi: 10.1371/journal.pntd.0013695 (PMC12594364; doi:10.1371/journal.pntd.0013695)
Supplement: S1 Data — (XLSX) [file pntd.0013695.s008.xlsx]

## Sheet: Fig. 1A
	ISRE activity
	Empty	GP	GPΔNSm	NSm
	35.7788	10.1627	33.2874	5.30885
	38.6588	11.0666	40.0952	6.91766
	39.5159	11.8188	36.1511	5.37432
	35.979	10.0715	25.4163	3.78764
	38.8752	10.9673	30.6143	4.93546
	39.7563	10.3978	28.0193	3.33189
	35.9964	8.94079	25.7998	3.2913
	38.894	9.73605	31.0762	4.2887
	39.7563	10.3978	28.0193	3.33189
Average	38.1345	10.3955	30.9421	4.50752
SD	1.61023	0.782697	4.60196	1.16404
p value to Empty		<0.0001	0.0055	<0.0001

## Sheet: Fig. 1B
	ISRE activity
amount of NSm plasmid	0	0.5	1.0	2.0
	36.3179	35.4741	25.5075	10.3959
	42.9829	41.1366	28.26	11.2167
	40.6418	42.2723	29.5507	11.6003
	33.7872	35.6099	24.334	9.98152
	39.9878	41.294	26.9599	10.7696
	30.1968	32.7874	27.2415	9.29522
	26.9841	27.5146	23.5144	8.33015
	31.9362	31.9066	26.0517	8.98784
	30.1968	32.7874	27.2415	9.29522
Average	34.7813	35.6426	26.5179	9.98582
SD	5.1961	4.7426	1.77963	1.03253
p value to Empty		0.2845	0.0016	<0.0001

## Sheet: Fig. 1C
	OAS1 induction
amount of NSm plasmid	0	1	2	4
	68.3854	23.3547	14.5359	10.2572
	67.2779	24.335	21.186	17.0581
	62.4717	19.2119	16.3176	18.4014
	67.0232	20.0214	12.7894	10.006
	65.9378	20.8618	18.6405	16.6403
	61.2273	16.4699	14.3571	17.9507
	85.3347	20.6159	20.8253	9.48221
	83.9527	21.4812	30.3529	15.7693
	77.9553	16.9589	23.3781	17.0111
Average	71.0629	20.3679	19.1536	14.7307
SD	8.5112	2.46028	5.19972	3.48116
p value to Empty		<0.0001	<0.0001	<0.0001

## Sheet: Fig. 1D
	Relative expression rate of VSIV G
	Empty	NSm	NSs
	0	5.29254	10.468
	0	7.64827	32.0937
	0	12.2613	22.2801
Average	0	8.40071	21.6139
SD	0	2.89432	8.84123
	Relative expression rate of VSIV M
	Empty	NSm	NSs
	12.3017	75.7314	69.2093
	16.9406	83.2428	79.9345
	12.7205	77.5785	82.7549
Average	13.9876	78.8509	77.2996
SD	2.09506	3.19579	5.83542

## Sheet: Fig. 2A
		Relative expression rate of STAT2
		I-IFN-				I-IFN+
	amount of NSm plasmid	0	0.5	1	2	0	0.5	1	2
		100	49.4239	41.4543	27.06	100	52.3642	38.689	48.1252
		100	70.5799	73.2094	58.9575	100	62.9306	64.3584	55.8835
		100	98.9168	93.4585	72.0548	100	97.4969	98.6835	66.7191
	Average	100	72.9735	69.3741	52.6907	100	70.9305	67.2436	56.9093
	SD	0	20.2762	21.4032	18.896	0	19.2741	24.5775	7.6255
		Relative expression rate of pSTAT2
		I-IFN-				I-IFN+
	amount of NSm plasmid	0	0.5	1	2	0	0.5	1	2
						100	41.1745	36.7985	38.7286
						100	77.0138	42.2723	24.9709
						100	103.904	61.6684	29.0714
	Average					100	74.0306	46.913	30.9236
	SD					0	25.6958	10.6702	5.76723
		Relative expression rate of STAT1
		I-IFN-				I-IFN+
	amount of NSm plasmid	0	0.5	1	2	0	0.5	1	2
		100	122.328	101.004	65.2991	100	99.9098	80.2753	111.117
		100	99.1124	131.041	104.153	100	131.578	105.389	98.7925
		100	96.5849	123.399	91.2878	100	118.655	108.319	88.5591
	Average	100	106.008	118.481	86.9133	100	116.715	97.9946	99.4896
	SD	0	11.5855	12.746	16.1608	0	13.0013	12.5864	9.2224
		Relative expression rate of pSTAT2
		I-IFN-				I-IFN+
	amount of NSm plasmid	0	0.5	1	2	0	0.5	1	2
						100	91.4759	79.3844	38.7286
						100	93.0728	89.643	24.9709
						100	77.6829	110.375	29.0714
	Average					100	87.4105	93.134	30.9236
	SD					0	6.90931	12.8903	5.76723

## Sheet: Fig. 2B
Relative expression to empty
												Average	SD	p value to Empty
24h	Empty	1	1.1639	1.24334	0.859177	1	1.06825	0.804283	0.936109	1		1.00834	0.130099
	NSm	0.98424	1.14556	1.22375	0.810307	0.943119	1.00749	1.11249	1.29483	1.3832		1.10055	0.171981	non significant
48h	Empty	1	1.04864	1.03551	0.953616	1	0.987483	0.965704	1.01268	1		1.0004	0.0284228
	NSm	1.45845	1.52939	1.51025	1.04474	1.09556	1.08184	1.2992	1.36239	1.34534		1.30302	0.177121	0.0027

## Sheet: Fig. 2C
	STAT2 expression rate in the presence of NSm (%)
	MG132	-	+
		41.208	112.123
		67.8215	85.97
		43.0999	98.7798
	Average	50.7098	98.9576
	SD	12.1244	10.6777
	p value to no MG132		0.0134

## Sheet: Fig. 4
		Relative ISRE activation (%)
		NSm-												p value to no NSm	p value to no STAT2
amount of STAT2	0	100	92.3745	113.563	108.255	100	122.938	88.0568	81.342	100		100.725	12.1217
	0.5	100	114.623	103.8	87.2426	100	90.5579	96.3391	110.427	100		100.332	8.17379		non significant
	1	100	86.7249	95.2459	115.307	100	109.825	104.991	91.0537	100		100.35	8.38997		non significant
		NSm+
amount of STAT2	0	38.3097	35.3884	43.5057	49.1962	45.4447	55.8687	41.4432	38.2829	47.0642		43.8338	6.0102	<0.0001
	0.5	55.1515	63.2162	57.2472	62.4478	71.5795	64.8208	44.7074	51.2449	46.4063		57.4246	8.4351	<0.0001	0.0202
	1	62.1209	53.8743	59.1676	76.6228	66.4511	72.9801	68.8916	59.7462	65.6164		65.0523	6.75005	<0.0001	<0.0001

## Sheet: Fig. 6E
	Relative binding activity of NSm to STAT (%)
	STAT1	STAT2	STAT1(2SH)	STAT2(1SH)
	2.3662	100	56.9382	73.0648
	10.0279	147.21	128.637	59.5368
	8.33017	198.444	153.711	74.4869
	1.60736	67.9302	38.6782	49.6331
	6.81198	100	87.3834	40.4435
	5.6587	134.803	104.416	50.5991
	1.19238	50.392	28.6923	36.8189
	5.05327	74.1821	64.8228	30.0018
	4.19774	100	77.458	37.5355
Average	5.0273	108.107	82.3041	50.2356
SD	2.86107	43.0707	38.7447	15.0662
p value to STAT1(2SH)	<0.0001	0.3292		0.1622
p value to STAT2(1SH)	0.0244	0.0028	0.1622

## Sheet: Fig. 6F
	The protein expression rate in the presence of NSm (%)
	STAT1	STAT2	STAT1(2SH)	STAT2(1SH)
	90.3729	71.7273	28.1852	108.132
	116.731	73.4911	3.24393	108.561
	121.293	62.0104	29.6466	151.268
Average	109.466	69.0762	20.3585	122.654
SD	13.6285	5.04795	12.1166	20.2343
p value to STAT1		0.0474	0.0005	0.6739
